# Supplementary material for: Beat Detection Recruits the Visual Cortex in Early Blind Subjects
Source: Life (Basel). 2021 Mar 31;11(4):296. doi: 10.3390/life11040296 (PMC8066101; doi:10.3390/life11040296)
Supplement: Supplementary file 1 [file life-11-00296-s001.zip]

Archive with 7 entries (6 files):
- AudioS2_Beat_sequence.wav
- __MACOSX/
- __MACOSX/._AudioS2_Beat_sequence.wav
- AudioS3_No_beat_sequence.wav
- __MACOSX/._AudioS3_No_beat_sequence.wav
- __MACOSX/._FigureS1.tif
- life-1141981 supplementary.docx
